# Supplementary material for: Multiomic signatures of body mass index identify heterogeneous health phenotypes and responses to a lifestyle intervention
Source: Nat Med. 2023 Mar 20;29(4):996–1008. doi: 10.1038/s41591-023-02248-0 (PMC10115644; doi:10.1038/s41591-023-02248-0)
Supplement: Supplementary file 11 — Statistical test summary. This .xlsx file contains the statistical test summary, including sample size, degree of freedom, test statistic (nominal) P value and adjusted P value, corresponding to Figs. 1b–d, 3a,b and 4c–f and Extended Data Figs. 2d, 3d, 4a,b,f, 6a, 7c–e,l,m and 8d,e. Descriptions about each sheet and each column are included in the README sheet. [file 41591_2023_2248_MOESM11_ESM.xlsx]

## Sheet: README
Supplementary Data 10. Statistical test summary.
This .xlsx file contains the statistical test summary including sample size, degrees of freedom, test statistic, (nominal) P-value, and adjusted P-value, corresponding to Figure 1b–d, 3a, 3b, 4c–f and Extended Data Figure 2d, 3d, 4a, 4b, 4f, 6a, 7c–e, 7l, 7m, 8d, 8e.
Each sheet name indicates the corresponding figure.
Column description:
– N: sample size.
– DoF: degrees of freedom.
– Stat: test statistic.
– Pval: (nominal) P-value in the test†.
– AdjPval or AdjPval_all: adjusted P-value with the Benjamini–Hochberg method across all the multiple tests*†.
*The column such as “AdjPval_within" is adjusted P-value across a part of the tests, which was just reference purpose and not used in this study.
†Zero value in correlation test indicates the value that was less than the minimum value at our computational environment (2.2E−308).

## Sheet: Fig1b
Category	N	DoF	Pearson_r	Pval	AdjPval
Standard measures	1277	1275	0.583062	3.61531e-117	3.61531e-117
Metabolomics	1277	1275	0.830322	0	0
Proteomics	1277	1275	0.842218	0	0
Clinical labs	1277	1275	0.681537	4.01053e-175	5.01316e-175
Combined omics	1277	1275	0.882678	0	0

## Sheet: Fig1c
ComparisonLabel	Control	Contrast	Control_N	Contrast_N	DoF	tStat	Pval	AdjPval
Metabolomics-vs-Standard measures	Standard measures	Metabolomics	10	10	17.6553	12.9839	1.81694e-10	3.53395e-10
Proteomics-vs-Standard measures	Standard measures	Proteomics	10	10	13.9261	15.8467	2.65046e-10	3.53395e-10
Clinical labs-vs-Standard measures	Standard measures	Clinical labs	10	10	17.3296	4.02412	0.000850609	0.000850609
Combined omics-vs-Standard measures	Standard measures	Combined omics	10	10	13.0251	19.8935	3.93482e-11	1.57393e-10

## Sheet: Fig1d
Cohort	ComparisonLabel	Control	Contrast	Control_N	Contrast_N	DoF	tStat	Pval	AdjPval_cohort	AdjPval_all
Arivale	Metabolomics (restricted)-vs-Standard measures	Standard measures	Metabolomics (restricted)	10	10	17.9084	12.0542	4.99649e-10	9.99299e-10	7.49474e-10
Arivale	Metabolomics (restricted)-vs-Metabolomics (full)	Metabolomics (full)	Metabolomics (restricted)	10	10	17.915	-0.574302	0.572905	0.572905	0.572905
TwinsUK	Metabolomics (restricted)-vs-Standard measures	Standard measures	Metabolomics (restricted)	10	10	15.746	96.2863	3.04183e-23	3.04183e-23	9.12549e-23

## Sheet: Fig3a
ComparisonLabel	Xvar	Yvar	N	DoF	Pearson_r	Pval	AdjPval
MetBMI-vs-ProtBMI	MetBMI	ProtBMI	1277	1275	0.728516	1.03609e-211	1.55413e-211
MetBMI-vs-ChemBMI	MetBMI	ChemBMI	1277	1275	0.744638	4.23074e-226	8.46148e-226
MetBMI-vs-CombiBMI	MetBMI	CombiBMI	1277	1275	0.814136	2.83253e-303	8.4976e-303
ProtBMI-vs-ChemBMI	ProtBMI	ChemBMI	1277	1275	0.688941	2.00419e-180	2.40503e-180
ProtBMI-vs-CombiBMI	ProtBMI	CombiBMI	1277	1275	0.829878	0	0
ChemBMI-vs-CombiBMI	ChemBMI	CombiBMI	1277	1275	0.639663	7.09114e-148	7.09114e-148

## Sheet: Fig3b
BMIclass	DeltaBMI	N	nHealthy	nUnhealthy	UnivarR2	R2	Bcoef	BcoefSE	tStat	DoF	Pval	AdjPval_within	AdjPval_all
Normal	MetBMI	422	373	49	3.30291	22.5513	0.659577	0.143461	4.59761	412	5.69309e-06	5.69309e-06	6.50639e-06
Normal	ProtBMI	422	373	49	3.81336	33.2717	0.746345	0.133162	5.60477	412	3.82344e-08	3.82344e-08	7.64689e-08
Normal	ChemBMI	422	373	49	3.09694	38.5612	0.65827	0.127776	5.15177	412	4.00925e-07	4.00925e-07	5.34566e-07
Normal	CombiBMI	422	373	49	3.63436	16.9866	0.677575	0.148525	4.56202	412	6.69349e-06	6.69349e-06	6.69349e-06
Obese	MetBMI	449	208	241	2.72901	29.1157	0.580324	0.0861267	6.73802	439	5.05774e-11	1.01155e-10	2.0231e-10
Obese	ProtBMI	449	208	241	1.62784	31.8081	0.543832	0.0844753	6.43776	439	3.18341e-10	6.36682e-10	8.48909e-10
Obese	ChemBMI	449	208	241	6.20556	29.4016	0.72341	0.0859529	8.41635	439	5.53742e-16	1.10748e-15	4.42994e-15
Obese	CombiBMI	449	208	241	1.77127	18.077	0.485644	0.0925904	5.24508	439	2.43474e-07	4.86947e-07	3.89558e-07

## Sheet: Fig4c
Variable	nCtrls_BMI	nCases_BMI	Estimate_BMI	nCtrls_MetBMI	nCases_MetBMI	Estimate_MetBMI	DoF	Zstatistic	Pval
AUC (ROC)	240	260	0.655377	178	249	0.75097	920.06	2.78748	0.00542142

## Sheet: Fig4d
Metric	Control	Contrast	Control_N	Contrast_N	DoF	tStat	Pval
AUC (ROC)	BMI class	MetBMI class	5	5	7.25033	2.8266	0.0246145
Sensitivity	BMI class	MetBMI class	5	5	7.87605	4.2248	0.00300044
Specificity	BMI class	MetBMI class	5	5	7.9631	-0.264086	0.798419
Precision	BMI class	MetBMI class	5	5	6.89476	2.76294	0.0284031

## Sheet: Fig4e
Variable	nCtrls_BMI	nCases_BMI	Estimate_BMI	nCtrls_MetBMI	nCases_MetBMI	Estimate_MetBMI	DoF	Zstatistic	Pval
AUC (ROC)	155	54	0.564934	93	52	0.751447	334.299	2.98652	0.00303012

## Sheet: Fig4f
Metric	Control	Contrast	Control_N	Contrast_N	DoF	tStat	Pval
AUC (ROC)	BMI class	MetBMI class	5	5	7.56009	2.54276	0.036157
Sensitivity	BMI class	MetBMI class	5	5	4	5.65859	0.00480734
Specificity	BMI class	MetBMI class	5	5	5.10043	-1.29092	0.252146
Precision	BMI class	MetBMI class	5	5	6.8408	4.03683	0.00519584

[truncated: 13 more sheets: ExtendedDataFig2d, ExtendedDataFig3d, ExtendedDataFig4a, ExtendedDataFig4b, ExtendedDataFig4f, ExtendedDataFig6a, ExtendedDataFig7c, ExtendedDataFig7d, ExtendedDataFig7e, ExtendedDataFig7l, ExtendedDataFig7m, ExtendedDataFig8d, ExtendedDataFig8e]
